# Supplementary material for: BMI and Prognostic Nutritional Index Are Independently and Positively Associated with Three Year Glycemic Change in Non-Diabetic Adults: A Community-Based Cohort Study
Source: Nutrients. 2026 May 1;18(9):1459. doi: 10.3390/nu18091459 (PMC13165114; doi:10.3390/nu18091459)
Supplement: Supplementary file 1 [file nutrients-18-01459-s001.zip]

Archive with 1 entries (1 files):
- nutrients-4263149-supplementary.pdf
